# Supplementary material for: Aspergillus neoalliaceus MR-86 Promotes the Growth of Saposhnikovia divaricata by Regulating the Rhizosphere Microbiome
Source: Plants (Basel). 2026 May 31;15(11):1703. doi: 10.3390/plants15111703 (PMC13258830; doi:10.3390/plants15111703)
Supplement: Supplementary file 1 [file plants-15-01703-s001.zip]

Archive with 1 entries (1 files):
- plants-4310826-supplementary.pdf
